# Supplementary material for: Identification of a Family of Glycoside Derivatives Biologically Active against Acinetobacter baumannii and Other MDR Bacteria Using a QSPR Model
Source: Pharmaceuticals (Basel). 2023 Feb 7;16(2):250. doi: 10.3390/ph16020250 (PMC9964118; doi:10.3390/ph16020250)
Supplement: Supplementary file 1 [file pharmaceuticals-16-00250-s001.zip]

Archive with 1 entries (1 files):
- pharmaceuticals-2181986-supplementary.pdf
